# Supplementary material for: Functionalized TiCu/TiCuN coating promotes osteoporotic fracture healing by upregulating the Wnt/β-catenin pathway
Source: Regen Biomater. 2022 Nov 7;10:rbac092. doi: 10.1093/rb/rbac092 (PMC9847630; doi:10.1093/rb/rbac092)
Supplement: rbac092_Supplementary_Data [file rbac092_supplementary_data.zip]

Archive with 3 entries (2 files):
- rbac092_Supplementary_Data/
- rbac092_Supplementary_Data/Response to Editor and Reviewer comments.docx
- rbac092_Supplementary_Data/Supplementary Material.docx
